# Supplementary material for: Neurophysiological and Neuroradiological Changes in Children With Chronic Kidney Disease
Source: Front Pediatr. 2020 Nov 16;8:570708. doi: 10.3389/fped.2020.570708 (PMC7701333; doi:10.3389/fped.2020.570708)
Supplement: Supplementary file 1 [file Table_1.XLSX]

## Sheet: Acute (group I)
Sex	Age	Creatinine (mg/dl)	GFR mL/min/1.73m2	Alb (mg/dl)	Seizures	Headache	Numbness	Dizziness	Insomnia	Disturbance of memory	Mentality	Speech	Cranial nerve palsy	Tone	Power	Reflexes	Polyneuropathy	EEG	EEG slowing	MRI	Right tibial nerve cases				Right peroneal nerve cases				Right Sural Nerve cases				Left Sural Nerve cases				Left tibial nerve case				Left peroneal nerve cases			EMG Tibialis anterior muscle			EMG Gatrocnemius muscle medial head
female	16	6.2	22	4.2	1	1	0	0	0	0	Normal	Normal	Normal	Normal	Normal	Normal	Normal	Generalized	Normal	Mild Atrophy	DML	Amplitude	Conduction velocity		DML	Amplitude	Conduction Velocity		Peak latency	Amplitude	Conduction Velocity		Peak Latency	Amplitude	Conduction Velocity		DML	Amplitude	Conduction velocity		DML	Amplitude	Conduction velocity	Motor Unit	Interference	Denervation	Motor Unit	Interference	Denervation
male	16	4.5	25	4.3	0	0	0	0	1	0	Normal	Normal	Normal	Normal	Normal	Normal	Normal	Normal	Normal	Normal	4	15	45		5	5	40		3	6	50		2	6	40		5	15	40		5	5	40	Large polyphasic	Decreased	Yes	Large polyphasic	Decreased	Yes
female	6	6.2	23	3.8	0	0	0	1	0	0	Normal	Normal	Normal	Normal	Normal	Normal	Normal	Normal	Normal	Normal	4	14	43		5	5	40		3	7	45		3	7	50		4	14	40		6	5	40	Normal	Normal	No	Normal	Normal	No
female	13	6.7	22	4.2	1	1	0	0	0	0	Normal	Normal	Normal	Normal	Normal	Normal	Normal	Normal	Normal	Normal	5	17	42		6	4	40		2	6	40		3	7	60		5	13	45		5	4	39	Normal	Normal	No	Normal	Normal	No
male	13	4.9	26	3.7	0	0	0	0	0	0	Normal	Normal	Normal	Normal	Normal	Normal	Normal	Normal	Normal	Normal	5	14	40		6	3	45		4	7	45		2	8	50		5	12	35		5	5	38	Large polyphasic	Decreased	Yes	Large polyphasic	Decreased	Yes
female	17	5.6	24	4.3	1	1	0	0	0	0	Normal	Normal	Normal	Normal	Normal	Normal	Normal	Normal	Normal	Normal	4	13	45		5	5	40		4	6	50		3	6	50		4	13	40		5	6	40	Normal	Normal	No	Normal	Normal	No
female	12	6	22	3.8	0	0	0	0	0	1	Normal	Normal	Normal	Normal	Normal	Normal	Normal	Normal	Normal	Normal	5	15	50		5	5	45		3	5	45		3	7	45		5	14	40		6	5	40	Normal	Normal	No	Normal	Normal	No
male	7	4.5	27	3.8	1	1	0	0	0	0	Normal	Delayed	Normal	Normal	Decreased	Hyperreflexia	Normal	Occipital	Occipital	Normal	4	14	55		5	4	45		3	6	45		3	7	50		5	15	45		4	5	45	Normal	Normal	No	Normal	Normal	No
female	13	5.3	26	4	0	0	0	0	1	0	Normal	Normal	Normal	Normal	Normal	Normal	Normal	Normal	Normal	Normal	6	13	55		4	4	40		3	7	50		2	6	60		5	13	41		4	4	35	Large polyphasic	Decreased	Yes	Large polyphasic	Decreased	Yes
female	18	6.7	26	4.2	0	0	0	1	0	0	Normal	Normal	Normal	Normal	Normal	Normal	Normal	Normal	Normal	Normal	5	10	60		4	5	40		2	7	55		3	6	40		4	12	43		6	4	37	Normal	Normal	No	Normal	Normal	No
male	16	7.3	27	4	0	0	0	0	0	0	Normal	Normal	Normal	Normal	Normal	Normal	Normal	Normal	Normal	Diffuse Slowing	5	15	49		5	3	43		3	8	50		3	6	55		5	12	40		5	3	38	Normal	Normal	No	Normal	Normal	No
female	9	5.7	28	3.7	0	0	0	0	0	0	Normal	Normal	Normal	Normal	Normal	Normal	Normal	Normal	Normal	Normal	4	17	45		5	5	42		2	7	50		4	7	50		5	10	40		5	4	40	Normal	Normal	No	Normal	Normal	No
male	15	7	27	4	0	0	0	0	0	0	Normal	Normal	Normal	Normal	Normal	Normal	Normal	Normal	Normal	Diffuse Slowing	5	16	40		6	5	41		2	6	45		2	8	60		6	15	40		6	5	40	Normal	Normal	No	Normal	Normal	No
male	9	6	28	3.8	1	1	0	0	0	0	Normal	Delayed	Normal	Normal	Decreased	Hyperreflexia	Normal	Generalized	Generalized	Normal	6	15	44		6	6	40		3	8	50		3	7	50		5	13	45		6	4	40	Normal	Normal	No	Normal	Normal	No
female	13	5	27	4	0	0	0	0	0	1	Normal	Normal	Normal	Normal	Normal	Normal	Normal	Normal	Normal	Normal	5	14	42		5	4	45		4	7	45		3	6	40		6	12	40		5	4	45	Large polyphasic	Decreased	Yes	Large polyphasic	Decreased	Yes
female	16	7	26	4.1	0	0	0	1	1	0	Normal	Normal	Normal	Normal	Normal	Normal	Normal	Normal	Normal	Normal	6	13	50		5	4	40		4	6	50		4	6	50		6	14	45		4	4	40	Normal	Normal	No	Normal	Normal	No
male	10	6.9	24	4.5	0	0	0	0	0	0	Normal	Normal	Normal	Normal	Normal	Normal	Normal	Normal	Normal	Normal	5	14	45		6	5	45		3	6	45		2	6	55		6	15	45		6	5	40	Normal	Normal	No	Normal	Normal	No
male	15	5.6	25	4.5	0	0	0	0	0	0	Normal	Normal	Normal	Normal	Normal	Normal	Normal	Normal	Normal	Normal	4	13	46		5	4	40		4	5	50		3	7	55		5	14	42		5	4	44	Normal	Normal	No	Normal	Normal	No
female	13	5.2	24	4.7	0	0	0	0	0	0	Normal	Normal	Normal	Normal	Normal	Normal	Normal	Normal	Normal	Normal	5	15	47		5	4	40		4	6	55		4	5	60		5	13	40		5	5	40	Normal	Normal	No	Normal	Normal	No
male	4	6.2	25	4.6	0	0	0	0	0	0	Normal	Normal	Normal	Normal	Normal	Normal	Normal	Normal	Normal	Normal	6	14	40		6	5	45		3	5	60		3	5	60		5	10	40		5	4	40	Normal	Normal	No	Normal	Normal	No
male	13	6.3	25	4.5	0	0	0	0	0	0	Normal	Normal	Normal	Normal	Normal	Normal	Normal	Normal	Normal	Normal	4	13	50		6	4	45		3	5	60		2	6	50		6	10	42		6	4	43	Normal	Normal	No	Normal	Normal	No
male	9	5.3	28	3.8	0	0	0	0	0	0	Normal	Normal	Normal	Normal	Normal	Normal	Normal	Normal	Normal	Normal	5	12	45		5	4	40		4	5	60		2	6	40		6	9	44		5	4	42	Normal	Normal	No	Normal	Normal	No
female	11	6.6	24	4.6	1	1	0	0	0	0	Normal	Delayed	Normal	Normal	Normal	Normal	Normal	Normal	Normal	Normal	4	11	45		5	3	40		4	6	50		3	5	55		5	14	42		6	3	41	Normal	Normal	No	Normal	Normal	No
female	13	5.8	26	4.2	0	0	0	0	0	0	Normal	Normal	Normal	Normal	Normal	Normal	Normal	Normal	Normal	Normal	5	10	50		5	4	45		3	7	40		2	4	60		5	14	41		6	5	40	Normal	Normal	No	Normal	Normal	No
male	14	6.3	26	4.2	0	0	0	0	0	1	Normal	Normal	Normal	Normal	Decreased	Hyperreflexia	Normal	Generalized	Generalized	Mild Atrophy	6	15	45		5	3	50		3	5	50		3	6	40		6	12	40		6	5	40	Normal	Normal	No	Normal	Normal	No
male	14	5.9	26	4.3	0	0	0	0	1	0	Normal	Normal	Normal	Normal	Normal	Normal	Normal	Normal	Normal	Normal	5	16	50		4	4	40		4	6	45		3	6	50		5	14	40		5	4	40	Large polyphasic	Decreased	Yes	Large polyphasic	Decreased	Yes
female	13	7	27	4	1	1	0	0	0	0	Normal	Delayed	Normal	Normal	Normal	Normal	Normal	Normal	Normal	Diffuse Slowing	4	15	45		4	5	40		3	5	50		2	7	50		5	13	42		4	4	43	Normal	Normal	No	Normal	Normal	No
female	18	7	26	4.1	0	0	0	1	0	0	Normal	Normal	Normal	Normal	Normal	Normal	Normal	Normal	Normal	Normal	5	13	40		4	5	45		4	5	55		3	7	50		6	12	41		6	3	43	Large polyphasic	Decreased	Yes	Large polyphasic	Decreased	Yes
male	14	7.1	26	4.1	0	0	0	0	0	0	Normal	Normal	Normal	Normal	Normal	Normal	Normal	Normal	Normal	Diffuse Slowing	4	10	44		5	4	40		4	6	60		4	6	40		5	15	41		5	5	45	Normal	Normal	No	Normal	Normal	No
male	15	6.8	28	3.8	0	0	0	0	0	0	Normal	Normal	Normal	Normal	Normal	Normal	Normal	Normal	Normal	Normal	5	12	43		5	3	42		4	7	70		2	6	50		6	14	39		5	4	40	Normal	Normal	No	Normal	Normal	No
female	10	6	25	4.3	1	1	0	0	1	0	Normal	Normal	Normal	Normal	Decreased	Hyperreflexia	Normal	Occipital	Occipital	Normal	4	15	50		6	3	43		3	6	80		2	7	50		6	13	40		6	4	40	Normal	Normal	No	Normal	Normal	No
female	6	7.4	26	3.9	0	0	0	0	0	0	Normal	Normal	Normal	Normal	Normal	Normal	Normal	Normal	Normal	Normal	5	14	43		6	5	45		4	7	60		3	5	60		6	12	45		6	5	45	Normal	Normal	No	Normal	Normal	No
male	12	6.3	27	3.7	0	0	0	0	0	0	Normal	Normal	Normal	Normal	Normal	Normal	Normal	Normal	Normal	Normal	6	11	50		5	4	40		4	5	70		4	5	60		5	14	40		5	4.5	40	Normal	Normal	No	Normal	Normal	No
male	9	6.1	25	4	0	0	0	0	0	0	Normal	Normal	Normal	Normal	Normal	Normal	Normal	Normal	Normal	Normal	5	15	40		4	3	45		3	5	50		2	6	70		5	15	42		6.5	4	44	Normal	Normal	No	Normal	Normal	No
female	13	7.5	27	3.8	1	1	0	1	0	0	Normal	Normal	Normal	Normal	Decreased	Hyperreflexia	Normal	Generalized	Generalized	Normal	4	11	55		3	3	40		4	6	60		4	6	60		6	12	41		4	5	40	Normal	Normal	No	Normal	Normal	No
female	16	7.2	27	4	0	0	0	0	0	0	Normal	Normal	Normal	Normal	Normal	Normal	Normal	Normal	Normal	Normal	5	12	40		5	5	45		3	7	70		2	7	60		6	14	40		4	4	44	Large polyphasic	Decreased	Yes	Large polyphasic	Decreased	Yes
female	12	7.4	26	4.1	0	0	0	0	0	0	Normal	Normal	Normal	Normal	Normal	Normal	Normal	Normal	Normal	Normal	5	14	50		6	4	40		4	6	70		3	6	60		5	12	42		5	3	50	Normal	Normal	No	Normal	Normal	No
male	10	7	27	4	0	0	0	0	0	0	Normal	Normal	Normal	Normal	Normal	Normal	Normal	Normal	Normal	Normal	4	15	40		5	4	45		3	6	60		3	6	60		5	11	40		5	5	40	Normal	Normal	No	Normal	Normal	No
male	6	6.5	28	3.9	0	0	0	0	0	0	Normal	Normal	Normal	Normal	Normal	Normal	Normal	Normal	Normal	Normal	5	14	45		5	5	40		3	6	50		3	7	70		6	10	45		6	3	50	Normal	Normal	No	Normal	Normal	No
female	14	8	19	4.7	0	0	1	0	0	0	Normal	Normal	Normal	Hypotonia	Decreased	Hyporeflexia	Axonal	Normal	Normal	Diffuse Slowing	4	15	50		5	4	42		4	5	50		2	6	50		6	15	40		6.5	4	50	Normal	Decreased	No	Normal	Decreased	No
male	15	7.6	20	4.6	0	0	1	0	0	0	Normal	Normal	Normal	Hypotonia	Decreased	Hyporeflexia	Axonal	Normal	Normal	Normal	6	5	40		6	2	40		5	3	40		3	3	50		5	7	35		6	2	35	Normal	Normal	No	Normal	Normal	No
male	9	8.7	14	4.5	0	0	1	0	0	0	Normal	Normal	Normal	Hypotonia	Decreased	Hyporeflexia	Axonal	Normal	Normal	Normal	6	6	45		6	2	35		4	2	40		4	2	40		5	6	35		6	2	35	Normal	Normal	No	Normal	Normal	No
male	16	9.5	12	5.2	1	1	1	0	1	0	Normal	Normal	Normal	Hypotonia	Decreased	Hyporeflexia	Axonal	Temporal	Temporal	Diffuse Slowing	5	7	35		6	1	37		4	3	45		3	3	50		6	7	30		5	1	39	Normal	Normal	No	Normal	Normal	No
female	7	7.8	19	4.6	0	0	1	0	0	0	Normal	Normal	Normal	Hypotonia	Decreased	Hyporeflexia	Axonal	Normal	Normal	Normal	6	4	40		5	2	40		5	2	40		4	2	40		6	6	40		5	2	38	Normal	Normal	No	Normal	Normal	No
female	12	7.5	21	5.1	0	0	1	0	0	0	Normal	Normal	Normal	Hypotonia	Decreased	Hyporeflexia	Axonal	Normal	Normal	Normal	6	5	40		6	1	36		5	3	40		4	3	45		6	5	35		4	2	35	Normal	Normal	No	Normal	Normal	No
female	14	8.9	14	4.9	0	0	1	0	0	0	Normal	Normal	Normal	Hypotonia	Decreased	Hyporeflexia	Axonal	Frontal	Frontal	Diffuse Slowing	5	7	35		5	1	35		4	2	38		4	3	40		5	4	38		4	1	36	Normal	Normal	No	Normal	Normal	No
male	10	8.5	15	5.2	0	0	1	0	0	0	Normal	Normal	Normal	Hypotonia	Decreased	Hyporeflexia	Axonal	Normal	Normal	Diffuse Slowing	6	6	40		5	2	40		4	3	40		3	2	50		5	5	35		5	1	36	Normal	Decreased	No	Normal	Decreased	No
female	6	8.2	16	5.1	1	1	1	0	1	0	Normal	Normal	Normal	Hypotonia	Decreased	Hyporeflexia	Axonal	Normal	Normal	Diffuse Slowing	5	5	35		5	2	39		4	2	37		2	2	60		6	8	35		6.5	2	37	Normal	Normal	No	Normal	Normal	No
femlae	9	7.8	20	4.9	0	0	0	0	0	0	Normal	Normal	Normal	Hypotonia	Decreased	Hyporeflexia	Demyelinating	Normal	Normal	Normal	5	7	40		6	1	40		3	1	40		4	2	40		5	4	40		6.5	2	40	Large polyphasic	Decreased	Yes	Large polyphasic	Decreased	Yes
female	13	9	13	4.9	0	1	0	0	0	0	Normal	Normal	Normal	Hypotonia	Decreased	Hyporeflexia	Demyelinating	Temporal	Temporal	Diffuse Slowing	9	8	25		8	2	25		4	6	50		3	6	40		8	5	25		8	3	25	Normal	Normal	No	Normal	Normal	No
																					9	6	25		9	2	25		3	7	50		2	6	50		9	5	25		9	3	25	Large polyphasic	Decreased	Yes	Large polyphasic	Decreased	Yes
																					Right Tibial nerve control				Right peroneal nerve control				Right Sural Nerve Control				Left Sural Nerve Control				Left Tibial nerve control				Left peroneal nerve control
																					DML	Amplitude	conduction velocity		DML	Amplitude	Conduction velocity		Peak latency	Amplitude	Conduction velocity		Peak latency	Amplitude	Coduction Velocity		DML	Amplitude	conduction velocity		DML	Amplitude	Conduction velocity
																					3	15	45		3	5	45		2	6	50		2	6	60		4	18	45		3	6	60
																					3	16	50		4	6	50		3	7	60		3	7	50		4	16	53		5	5	49
																					4	15	55		5	4	59		2	7	60		2	6	55		3	14	60		4	4	50
																					5	17	45		5	5	53		3	6	50		2	6	60		5	20	47		5	4	53
																					4	15	55		4	5	47		2	7	60		3	7	50		4	17	50		5	6	55
																					3	17	45		4	4	60		3	6	70		3	7	55		3	18	57		3	6	47
																					5	15	55		3	5	49		3	6	80		2	8	60		5	19	55		3	5	46
																					3	20	50		5	4	55		2	8	60		3	7	70		5	16	48		4	4	48
																					4	15	45		4	6	56		2	7	70		3	6	60		3	16	50		5	5	50
																					4	16	44		3	5	48		3	7	70		4	6	50		4	14	54		3	4	52
																					5	13	40		6	4	57		3	6	60		3	5	70		3	20	60		5	6	49
																					3	14	45		3	6	60		3	6	50		3	6	60		5	18	59		5	6	57
																					4	15	55		5	5	53		2	5	60		4	6	50		4	19	47		4	4	56
																					3	15	45		4	4	54		2	6	50		2	7	60		3	17	49		4	4	55
																					3	14	45		5	6	49		3	7	60		3	7	70		5	17	60		3	5	57
																					5	15	55		5	5	47		2	7	70		4	8	60		4	15	55		5	5	60
																					5	16	45		4	4	58		3	8	60		4	7	50		3	15	53		4	5	45
																					4	15	44		5	3	56		3	6	50		3	7	40		5	20	50		5	4	49
																					3	17	45		3	5	60		4	7	70		3	7	40		5	18	47		3	6	60
																					4	15	40		4	6	49		3	6	60		3	8	40		4	17	53		3	4	55
																					3	16	50		4	4	46		2	7	50		3	7	45		3	16	58		4	5	54
																					4	17	55		5	5	48		2	7	60		4	6	50		3	15	57		4	6	53
																					5	15	55		6	6	52		3	6	70		3	6	60		3	14	55		5	5	48
																					3	20	45		5	5	49		4	5	60		4	7	50		5	20	49		5	6	49
																					4	15	50		4	6	55		4	8	50		3	6	50		4	16	57		4	4	60
																					3	17	45		4	5	53		4	6	60		3	6	60		3	15	47		3	6	57
																					3	16	55		4	4	54		4	7	70		3	7	70		3	14	53		4	5	55
																					5	15	55		5	4	60		4	7	60		2	7	60		4	20	55		4	6	53
																					5	14	50		4	4	55		3	6	60		3	6	50		5	17	50		5	4	48
																					5	15	50		4	5	45		3	6	50		4	6	50		4	17	53		3	4	49
																					4	17	45		5	5	47		3	5	70		2	5	60		3	16	60		3	5	50
																					3	16	43		6	6	49		2	6	60		2	6	45		5	18	47		4	5	60
																					3	15	44		5	6	50		2	7	50		3	7	45		5	18	49		5	6	56
																					3	14	50		3	5	53		4	8	60		2	7	50		3	15	48		4	5	57
																					4	15	47		3	3	57		2	6	60		2	6	50		3	14	55		3	5	58
																					5	16	47		5	5	58		4	7	50		3	6	60		4	20	50		3	6	60
																					5	17	50		6	4	60		4	7	70		2	7	40		5	19	53		4	4	49
																					4	15	47		4	5	52		3	6	70		2	6	40		3	17	60		5	4	48
																					4	17	40		4	6	55		2	7	60		3	5	45		4	18	58		3	4	47
																					3	15	50		4	5	49		3	7	50		4	6	45		5	16	57		4	6	55
																					5	14	47		5	5	56		3	6	60		4	7	50		3	19	56		3	5	54
																					4	12	55		6	6	58		2	8	50		3	6	50		4	15	46		5	6	56
																					5	13	50		5	5	60		3	6	70		2	6	50		5	15	48		4	4	57
																					4	15	40		4	4	49		3	7	60		2	6	40		4	20	50		5	5	60
																					4	16	45		3	5	50		4	7	70		4	7	50		3	20	55		3	4	53
																					3	15	44		6	3	55		3	6	60		3	7	45		5	19	60		4	6	47
																					3	17	45		5	5	49		3	5	50		2	7	40		4	18	53		3	4	50
																					4	15	45		4	6	60		2	5	50		2	6	40		3	16	49		5	4	55
																					5	14	40		3	4	57		2	6	60		3	6	40		5	17	50		4	5	54
																					3	13	50		2	4	56		3	7	70		4	5	40		3	14	48		4	5	60
[truncated: 3 more columns]
